# Supplementary material for: Evolutionary and Transmission Dynamics of Reassortant H5N1 Influenza Virus in Indonesia
Source: PLoS Pathog. 2008 Aug 22;4(8):e1000130. doi: 10.1371/journal.ppat.1000130 (PMC2515348; doi:10.1371/journal.ppat.1000130)
Supplement: Dataset S1 — Computer files of phylogenetic trees of Indonesian H5N1 influenza viruses. The zip file includes dendrogram (in NEWICK format) of ML phylogenies reconstructed from PB2, PB1, PA, HA, NP, NA, MP, M1, M2, NS, NS1, and NS2 gene datasets (described in main text). Topological supports (percentages) shown in the internal nodes were summarized from 1,000 ML bootstrap replications. NJ bootstrap replications and BMCMC sampled trees are available upon request. (0.02 MB ZIP) [file ppat.1000130.s009.zip › rooted_NA_ML.nwk]

(((((EU124131_Dk/Pali/BBVW/05:0.0051870,EU124074_Dk/IBufeleng/BPPV1/05:0.0073100)67:0.0030640,AY651432_Ck/IDN/BL/03:0.0020370,DQ492995_Ck/Sragen/BPPV4/03:0.0010150,((DQ493002_Ck/Purwakarta/BBVet_IV/04:0.0000000,DQ492991_Ck/Malang/BBVet_IV/04:0.0000000)100:0.0104170,DQ492993_Ck/Ngawi/BPPV4/04:0.0020490)46:0.0010070,(((EU124232_Ck/IDN/Magelang1631_57/07:0.0062360,(EU124058_Ck/IDN/Wates80/05:0.0010130,DQ493001_Ck/Kulon_Progo/BBVW/05:0.0000000)99:0.0051640)80:0.0009830,DQ493011_Ck/Kupang_1_NTT/BPPV6/04:0.0020330)88:0.0020620,(DQ492999_Ck/Kulon_Progo/BBVet_XII_2/04:0.0000000,DQ321062_Ck/Kulon_Progo/BBVet_XII_1/04:0.0000000)100:0.0051490)53:0.0010070,DQ321063_Ck/Bantul/BBVet_I/05:0.0000000,DQ493006_Ck/Jembrana/BPPV6/04:0.0000000,AY651436_Ck/IDN/5/04:0.0010150,(DQ493007_Ck/Mangarai_NTT/BPPV6/04:0.0000000,DQ493009_Ck/Kupang_2_NTT/BPPV6/04:0.0000000,DQ493010_Ck/Kupang_3_NTT/BPPV6/04:0.0000000,DQ493005_Ck/Bangli_Bali/BBPV6_1/04:0.0000000,DQ493004_Ck/Bangli_Bali/BPPV6_2/04:0.0000000)64:0.0010150,(AY651434_Dk/IDN/MS/04:0.0030650,AY651435_Ck/IDN/2A/03:0.0000000)39:0.0010150)5:0.0010160,DQ492997_Ck/Purworejo/BBVW/05:0.0072690)10:0.0010190,(AM183682_Ck/IDN/R60/05:0.0194490,AM183681_Ck/IDN/R134/03:0.0031740)27:0.0019500,AY651437_Ck/IDN/4/04:0.0020390,(EF473083_Ck/IDN/11/03:0.0041180,DQ321060_Ck/Wonosobo/BPPV4/03:0.0010160)50:0.0010190,AY651433_Ck/IDN/PA/03:0.0000000,(((DQ492998_Qa/Yogjakarta/BBVet_IX/04:0.0000000,DQ321061_Ck/Yogjakarta/BBVet_IX/04:0.0000000)100:0.0062780,DQ492996_Qa/Boyolali/BPPV4/04:0.0010050)68:0.0010330,DQ492994_Ck/Pekalongan/BPPV4/03:0.0010140)64:0.0010160,(DQ493003_Qa/Tasikmalaya/BPPV4/04:0.0030550,((DQ492992_Ck/Magetan/BBVW/05:0.0020280,EU124055_Ck/IDN/Wates1/05:0.0000000,DQ493000_Ck/Gunung_Kidal/BBVW/05:0.0000000,EU124059_Ck/IDN/Wates126/05:0.0010130,EU124056_Ck/IDN/Wates130/05:0.0040790)96:0.0051090,(((((CY014228_IDN/CDC292T/05:0.0010150,EU124231_Ck/IDN/Garut1631_51/06:0.0051450,(CY017664_IDN/CDC835/06:0.0030650,CY014398_IDN/CDC610/06:0.0000000)84:0.0020380,CY014230_IDN/CDC357/06:0.0000000,EU124230_Ck/IDN/Bandung1631_49/06:0.0061660,CY014238_IDN/CDC287E/05:0.0000000,CY014234_Ct/IDN/CDC1/06:0.0000000,EU124221_Ck/IDN/Belitung_Timor1631_18/06:0.0020360,CY014539_IDN/CDC742/06:0.0051380,(CY014239_IDN/CDC326/06:0.0000000,CY014235_IDN/CDC329/06:0.0000000)66:0.0010150,(CY014545_IDN/CDC759/06:0.0010150,CY017672_IDN/CDC836/06:0.0000000,CY014531_IDN/CDC739/06:0.0000000,CY014486_IDN/CDC669/06:0.0010150,CY017656_IDN/CDC940/06:0.0040870,(CY019426_IDN/CDC1047/07:0.0000000,CY019410_IDN/CDC1046/07:0.0000000)69:0.0010150)60:0.0010150)50:0.0010320,((EU124228_Ck/IDN/Gunung_Kidul1631_33/06:0.0030770,(EU124227_Qa/IDN/Sleman1631_25/06:0.0030620,EU124226_Muscovy_Dk/IDN/Kedri1631_24/06:0.0000000,CY014422_IDN/CDC624/06:0.0030630,CY014406_IDN/CDC623/06:0.0040950)57:0.0010200)76:0.0010340,(CY014237_IDN/CDC184/05:0.0010130,CY014179_IDN/CDC7/05:0.0020430)89:0.0020680)32:0.0010130)27:0.0010040,(((EU124217_Ck/IDN/Siak1631_2/06:0.0000000,EU124216_Ck/IDN/Padang1631_1/06:0.0000000,EU124219_Pg/IDN/Rohkit1631_6/06:0.0000000,EU124218_Ck/IDN/Agam1631_3/06:0.0000000)90:0.0020310,EU124220_Ck/IDN/Pekenbaru1631_11/06:0.0020320,((CY019386_IDN/CDC1032/07:0.0030570,CY017640_IDN/CDC938/06:0.0020330,CY017690_IDN/CDC887/06:0.0020300)74:0.0010150,CY019354_IDN/CDC1031/07:0.0010200)82:0.0020420)43:0.0010140,CY014313_IDN/CDC523/06:0.0010150,CY014502_IDN/CDC699/06:0.0010140,CY014386_IDN/CDC582/06:0.0010160,(EU124233_Swan/IDN/Magelang1631_57/07:0.0041350,EU124225_Ck/IDN/Lampung1631_23/06:0.0020450)91:0.0030610,(CY014515_IDN/CDC644/06:0.0010130,CY014446_IDN/CDC634/06:0.0020430)81:0.0020450)42:0.0010150,ISDN136843_IDN/298H/06:0.0010140,EU124224_Ck/IDN/Rejang_Lebong1631_22/06:0.0010130,(CY014233_IDN/CDC390/06:0.0020460,CY014231_IDN/CDC370/06:0.0030700)69:0.0010080,(EU124124_Ck/Pakunbaru/BPPV11/05:0.0000000,EU124120_Ck/Murao_Jambi/BPPV11/05:0.0000000)87:0.0020290,ISDN130914_IDN/195H/05:0.0010130,EF541395_IDN/5/05:0.0030580)37:0.0010170,(EU124133_Dk/Indramayu/BBVW109/06:0.0010290,CY014240_IDN/CDC194P/05:0.0040900)54:0.0010060)37:0.0010140,(((EU124223_Ck/IDN/Bangka_Seletan1631_21/06:0.0000000,EU124222_Ck/IDN/Bangka_Seletan1631_20/06:0.0000000)100:0.0061600,EU124130_Ck/Bandar_Lampung/BPPV111/06:0.0010160,EU124129_Ck/Way_Kanan/BPPV111/06:0.0031030)69:0.0010200,((CY014194_Ck/IDN/CDC24/05:0.0000000,CY014187_Ck/IDN/CDC25/05:0.0010140)96:0.0041340,EU124127_Ck/Palembang/BPPV111/05:0.0041450)68:0.0009850)100:0.0072800)34:0.0010180,(DQ321064_Ck/Wajo/BBVM/05:0.0000000,DQ493008_Dk/Parepare/BBVM/05:0.0010130)100:0.0072010)83:0.0040840,EF473082_Ck/IDN/7/03:0.0030540)74:0.0030610,(((EU124229_Ck/IDN/Kulon1631_47/06:0.0020220,EU124234_Ck/IDN/Semerang1631_62/07:0.0041390)100:0.0065330,ISDN128027_IDN/6/05:0.0007660)100:0.0140490,((DQ493012_Ck/Pangkalpinang/BPPV3/04:0.0020320,(DQ321059_Ck/Salatiga/BBVet_I/05:0.0107920,(EU124060_Ck/IDN/Wates83/05:0.0020910,EU124057_Ck/IDN/Wates77/05:0.0040610)100:0.0086140)53:0.0017910,((EU124112_Ck/Medan/BBPV1_576/05:0.0071870,(EU124117_Ck/Medan/BBPV1_498/05:0.0000000,(((EU124109_Ck/Karo/BBPV1/06:0.0030850,EU124110_Ck/Taput/BBPV1/05:0.0030950)49:0.0009930,DQ493014_Ck/Tebing_Tinggi/BPPVI/05:0.0010130,EU124114_Ck/Deli_Derdang/BBPV1/05:0.0051100,(EU124115_Ck/Medan/BBPV1_534/05:0.0010160,EU124116_Ck/Pidie/BBPV1/05:0.0010150)69:0.0010160,((((EU124126_Ck/Paulau_Rampang/BPPV11/06:0.0000000,EU124125_Ck/Padang/BPPV11/06:0.0000000)82:0.0010150,EU124118_Ck/Agam/BBPV1/05:0.0000000)72:0.0010150,EU124123_Ck/Siak/BPPV11/05:0.0010150,EU124122_Ck/Rokan_Hilli/BPPV11/05:0.0000000,EU124119_Ck/Salam/BBPV11/05:0.0000000)97:0.0041380,EU124121_Ck/Duma/BPPV11/05:0.0010010)91:0.0030760,DQ493017_Ck/Tarutung/BPPVI/05:0.0020280)52:0.0010040,DQ493016_Ck/Deli_Serdang/BPPVI/05:0.0030770)87:0.0030720)50:0.0010010)45:0.0010250,(DQ493015_Ck/Dairi/BPPVI/05:0.0020310,(CY014438_IDN/CDC625/06:0.0010100,CY014305_IDN/CDC599/06:0.0000000,CY014290_IDN/CDC596/06:0.0000000,CY014298_IDN/CDC597/06:0.0000000,CY014274_IDN/CDC594/06:0.0000000,CY014282_IDN/CDC595/06:0.0000000,EU124132_Dk/Madiun/BBVW1358/05:0.0000000)100:0.0082130,(EU124111_Ck/Langkat/BBPV1/05:0.0051540,EU124113_Tk/Langkat/BBPV1/05:0.0041260)61:0.0009810)44:0.0010170,DQ493013_Ck/Simalanggang/BPPVI/05:0.0020320)95:0.0071720)68:0.0009880,DQ493018_Tk/Kedaton/BPPV3/04:0.0041190)83:0.0042560)27:0.0009020):0.0040000,AY651465_Out:0.0053390);
