# Supplementary material for: Evolutionary and Transmission Dynamics of Reassortant H5N1 Influenza Virus in Indonesia
Source: PLoS Pathog. 2008 Aug 22;4(8):e1000130. doi: 10.1371/journal.ppat.1000130 (PMC2515348; doi:10.1371/journal.ppat.1000130)
Supplement: Dataset S1 — Computer files of phylogenetic trees of Indonesian H5N1 influenza viruses. The zip file includes dendrogram (in NEWICK format) of ML phylogenies reconstructed from PB2, PB1, PA, HA, NP, NA, MP, M1, M2, NS, NS1, and NS2 gene datasets (described in main text). Topological supports (percentages) shown in the internal nodes were summarized from 1,000 ML bootstrap replications. NJ bootstrap replications and BMCMC sampled trees are available upon request. (0.02 MB ZIP) [file ppat.1000130.s009.zip › rooted_HA_ML.nwk]

((((DQ320929_Ck/Wonosobo/BPPV4/03:0.0037590,DQ497645_Ck/Pekalongan/BPPV4/03:0.0025000,(DQ497646_Ck/Sragen/BPPV4/03:0.0031310,AY651321_Ck/IDN/BL/03:0.0000000,DQ497644_Ck/Ngawi/BPPV4/04:0.0025010,((EU124104_Dk/Pali/BBVW1358/05:0.0088140,(EU124106_Dk/Tabanan/BPPV1/05:0.0059640,EU124107_Dk/Bufeleng/BPPV1/05:0.0119250)46:0.0006590)100:0.0083900,(AY651322_Dk/IDN/MS/04:0.0012550,AY651323_Ck/IDN/2A/03:0.0006240)77:0.0012580)35:0.0006180,((DQ320932_Ck/Bantul/BBVet_I/05:0.0000000,DQ497661_Ck/Kupang_3_NTT/BPPV6/04:0.0000000,DQ497660_Ck/Kupang_2_NTT/BPPV6/04:0.0000000,DQ497658_Ck/Mangarai_NTT/BPPV6/04:0.0000000,DQ497657_Ck/Jembrana/BPPV6/04:0.0000000,DQ497656_Ck/Bangli_Bali/BPPV6_2/04:0.0000000,DQ497655_Ck/Bangli_Bali/BBPV6_1/04:0.0000000)69:0.0006230,AY651325_Ck/IDN/5/04:0.0000000)29:0.0006230)14:0.0006220,(EU124163_Ck/West_Java/HAMD/06:0.0044330,EF473081_Ck/IDN/11/03:0.0006120)82:0.0018830,(AY651324_Ck/IDN/4/04:0.0031420,AY651320_Ck/IDN/PA/03:0.0006200)49:0.0006250,(DQ497642_Ck/Malang/BBVet_IV/04:0.0000000,DQ497653_Ck/Purwakarta/BBVet_IV/04:0.0000000)100:0.0050310,(DQ497654_Qa/Tasikmalaya/BPPV4/04:0.0025200,EF473080_Ck/IDN/7/03:0.0012390)99:0.0037910)28:0.0006240,(((((((((EU124101_Ck/Pakun_Baru/BPPV_II/05:0.0006240,EU124097_Ck/Murao_Jambi/BBPV_II/05:0.0000000)95:0.0018770,EF541394_IDN/5/05:0.0000000,((ISDN136841_IDN/298H/06:0.0044060,(((EU124214_Ck/IDN/Semerang1631_62/07:0.0025160,EU124213_Swan/IDN/Malang1631_61/07:0.0012520)89:0.0012650,EU124205_Ck/IDN/Lampung1631_23/06:0.0018830)80:0.0012490,CY014441_IDN/CDC634/06:0.0006240,CY014384_IDN/CDC582/06:0.0037710,CY014518_IDN/CDC644/06:0.0012490,(((CY019352_IDN/CDC1031/07:0.0012500,((CY019384_IDN/CDC1032/07:0.0006110,(CY019424_IDN/CDC1047/07:0.0000000,CY019408_IDN/CDC1046/07:0.0006250)100:0.0025260)98:0.0025400,CY017638_IDN/CDC938/06:0.0012570)90:0.0012520,CY017688_IDN/CDC887/06:0.0018780)100:0.0044270,CY014311_IDN/CDC523/06:0.0006350)80:0.0012380,CY014497_IDN/CDC699/06:0.0044100)55:0.0006330,((EU124210_Ck/IDN/Bandung1631_49/06:0.0031520,EU124149_Muscovy_Dk/Jakarta/HABWIN/06:0.0006240)95:0.0018850,(CY014529_IDN/CDC739/06:0.0018820,CY017670_IDN/CDC836/06:0.0006240,CY014481_IDN/CDC669/06:0.0000000,CY017654_IDN/CDC940/06:0.0025080,CY014543_IDN/CDC759/06:0.0012510)96:0.0025070,(CY017662_IDN/CDC835/06:0.0025060,CY014393_IDN/CDC610/06:0.0000000)62:0.0006240)65:0.0012500,(EU124211_Ck/IDN/Garut1631_51/06:0.0056980,(EU124152_Qa/Jakarta/JU1/06:0.0025100,EU124151_Ck/West_Java/TASIKSOL/06:0.0006250)70:0.0006240)42:0.0006260)47:0.0006240,((EU124162_Ck/West_Java/SMI_ENDRI1/06:0.0000000,EU124161_Ck/West_Java/SMI_ENDRI2/06:0.0000000)100:0.0076800,CY014213_IDN/CDC390/06:0.0025050)71:0.0018950,CY014209_IDN/CDC370/06:0.0031420)48:0.0006240,(((EU124276_Ck/West_Java/SMI_CSLK_EB/06:0.0000000,EU124150_Ck/West_Java/SMI_CSLK_EC/06:0.0000000)69:0.0006260,EU124160_Ck/West_Java/SMI_PAT/06:0.0000000,EU124148_Ck/West_Java/PWT_WIJ/06:0.0000000)100:0.0136050,(CY014537_IDN/CDC742/06:0.0025040,CY014198_IDN/CDC287E/05:0.0025090,EU124201_Ck/IDN/Belitung_Timor1631_18/06:0.0025040,CY014207_IDN/CDC357/06:0.0018750,EU124277_Ck/West_Java/TASIKSOB/06:0.0012490,((CY014204_IDN/CDC326/06:0.0006240,CY014206_IDN/CDC329/06:0.0006250)73:0.0006250,CY014208_Ct/IDN/CDC1/06:0.0012500,(EU124155_Ck/West_Java/TASIK1/06:0.0000000,EU124154_Ck/West_Java/TASIK2/06:0.0000000)99:0.0025090)68:0.0012490)59:0.0006230,CY014201_IDN/CDC292T/05:0.0000000)49:0.0012490,(((EU124200_Ck/IDN/Pekenbaru1631_11/06:0.0025110,((EU124197_Ck/IDN/Siak1631_2/06:0.0000000,EU124199_Pg/IDN/Rokhit1631_6/06:0.0000000,EU124196_Ck/IDN/Padang1631_1/06:0.0000000)69:0.0006220,EU124198_Ck/IDN/Agam1631_3/06:0.0000000)91:0.0012490)90:0.0012530,CY014417_IDN/CDC624/06:0.0000000)98:0.0018840,(EU124208_Ck/IDN/Gunung_Kidul1631_33/06:0.0031480,(CY014401_IDN/CDC623/06:0.0031490,EU124206_Muscovy_Dk/IDN/Kedri1631_24/06:0.0006180)90:0.0012520)96:0.0019010)62:0.0018850)47:0.0006240,(ISDN130912_IDN/195H/05:0.0025310,EU124204_Ck/IDN/Rejang_Lebong1631_22/06:0.0025280)44:0.0006060)98:0.0031400,((EU124084_Dk/Indramayu/BBPW109/06:0.0031370,CY014168_IDN/CDC194P/05:0.0031330)63:0.0006350,(CY014197_IDN/CDC184/05:0.0032070,CY014177_IDN/CDC7/05:0.0031640)72:0.0012380)99:0.0025250)99:0.0038350,((EU124050_Ck/IDN/Wates130/05:0.0018720,DQ497651_Ck/Gunung_Kidal/BBVW/05:0.0000000,(EU124049_Ck/IDN/Wates1/05:0.0006230,DQ497643_Ck/Magetan/BBVW/05:0.0006230)91:0.0012510,EU124053_Ck/IDN/Wates126/05:0.0018730)86:0.0018730,((EU124086_Ck/Way_Kanan/BBPVIII/06:0.0012510,EU124085_Ck/Bandar_Lampung/BBPVIII/06:0.0006250,(EU124103_Ck/Sembawa/BPPV_III/05:0.0000000,EU124102_Ck/Palembang/BPPV_III/05:0.0018800)64:0.0006240,(EU124203_Ck/IDN/Bangka_Seletan1631_21/06:0.0000000,EU124202_Ck/IDN/Bangka_Seletan1631_20/06:0.0000000)100:0.0044650)66:0.0006250,(CY014185_Ck/IDN/CDC25/05:0.0000000,CY014193_Ck/IDN/CDC24/05:0.0000000)89:0.0006270)100:0.0050510,((EU124158_Ck/Papua/TA5/06:0.0000000,EU124157_Ck/Papua/TB1/06:0.0000000,EU124156_Ck/Papua/TB15/06:0.0000000)100:0.0063270,DQ497659_Dk/Parepare/BBVM/05:0.0012470,DQ320933_Ck/Wajo/BBVM/05:0.0012500)98:0.0025030)73:0.0006100)97:0.0025590,DQ497648_Ck/Purworejo/BBVW/05:0.0063550)58:0.0012240,(DQ320930_Ck/Yogjakarta/BBVet_IX/04:0.0000000,DQ497649_Qa/Yogjakarta/BBVet_IX/04:0.0000000)100:0.0037720)52:0.0006240,DQ497647_Qa/Boyolali/BPPV4/04:0.0006260)76:0.0019670,((EU124052_Ck/IDN/Wates80/05:0.0044230,DQ497662_Ck/Kupang_1_NTT/BPPV6/04:0.0037920)97:0.0026450,(DQ320931_Ck/Kulon_Progo/BBVet_XII_1/04:0.0000000,DQ497650_Ck/Kulon_Progo/BBVet_XII_2/04:0.0000000)100:0.0084220)47:0.0012200)6:0.0004340,(((EU124146_Ck/Gunung_Kidul/BBVW/06:0.0062930,ISDN128026_IDN/6/05:0.0000000,EU124147_Ck/Madiun/BBVW1420/05:0.0031240)62:0.0006110,(EU124212_Ck/IDN/Magelang1631_57/07:0.0044420,EU124209_Ck/IDN/Kulon1631_47/06:0.0018720)100:0.0044600)81:0.0018200,((EU124215_Ck/IDN/Soppeng1631_71/07:0.0018750,EU124153_Ck/West_Java/GARUT_MAY/06:0.0006260)78:0.0005790,EU124159_Qa/Central_Java/SMRG/06:0.0031840)100:0.0039090)100:0.0123780)6:0.0007260,(((((DQ497665_Ck/Simalanggang/BPPVI/05:0.0025010,EU124087_Ck/Pulau_Rampang/BBPVII/06:0.0000000,(EU124095_Ck/Agam/BBPVI/05:0.0006230,EU124099_Ck/Rokan_Hilli/BPPV_II/05:0.0000000,EU124098_Ck/Duma/BBPV_II/05:0.0031390,EU124100_Ck/Siak/BPPV_II/05:0.0000000,EU124088_Ck/Padang/BBPVII/06:0.0000000,EU124096_Ck/Salam/BBPV_II/05:0.0000000)52:0.0006240)75:0.0012480,((((CY014303_IDN/CDC599/06:0.0000000,CY014288_IDN/CDC596/06:0.0000000,CY014296_IDN/CDC597/06:0.0000000,CY014272_IDN/CDC594/06:0.0000000,CY014433_IDN/CDC625/06:0.0006240,CY014280_IDN/CDC595/06:0.0006240,EU124105_Dk/Madiun/BBVW1358/05:0.0012500)100:0.0089590,EU124090_Tk/Langkat/BBPVI/05:0.0012630)66:0.0006040,EU124082_Ck/Langkat/BBPV1_576/05:0.0018980)96:0.0025200,DQ497667_Ck/Dairi/BPPVI/05:0.0000000)60:0.0006240,((EU124083_Ck/Taput/BBPV1_576/05:0.0050430,DQ497666_Ck/Tebing_Tinggi/BPPVI/05:0.0000000)60:0.0006240,EU124091_Ck/Deli_Derdang/BBPVI/05:0.0018750,(EU124089_Ck/Karo/BBPVII/06:0.0018810,EU124093_Ck/Pidie/BPPV1/05:0.0006250,EU124080_Ck/Medan/BBPV1_571/05:0.0025080,(EU124092_Ck/Medan/BPPV1_534/05:0.0000000,EU124108_Ck/Deli_Serdang/BPPV1/05:0.0025290)86:0.0012500)65:0.0006240,DQ497668_Ck/Deli_Serdang/BPPVI/05:0.0006240,(EU124081_Ck/Medan/BBPV1_576/05:0.0018910,EU124094_Ck/Medan/BPPV1_498/05:0.0006200)95:0.0018890,DQ497669_Ck/Tarutung/BPPVI/05:0.0018760)62:0.0006240)100:0.0063890,((EU124054_Ck/IDN/Wates83/05:0.0012330,EU124051_Ck/IDN/Wates77/05:0.0050980)98:0.0026070,DQ320928_Ck/Salatiga/BBVet_I/05:0.0038150)66:0.0005840)69:0.0012350,DQ497663_Ck/Pangkalpinang/BPPV3/04:0.0025110)66:0.0012500,DQ497664_Tk/Kedaton/BPPV3/04:0.0025180)41:0.0012510)12:0.0005940,AM183670_Ck/IDN/R60/05:0.0129430):0.0040000,AY651358_Out:0.0042950);
