# Supplementary material for: Evolutionary and Transmission Dynamics of Reassortant H5N1 Influenza Virus in Indonesia
Source: PLoS Pathog. 2008 Aug 22;4(8):e1000130. doi: 10.1371/journal.ppat.1000130 (PMC2515348; doi:10.1371/journal.ppat.1000130)
Supplement: Dataset S1 — Computer files of phylogenetic trees of Indonesian H5N1 influenza viruses. The zip file includes dendrogram (in NEWICK format) of ML phylogenies reconstructed from PB2, PB1, PA, HA, NP, NA, MP, M1, M2, NS, NS1, and NS2 gene datasets (described in main text). Topological supports (percentages) shown in the internal nodes were summarized from 1,000 ML bootstrap replications. NJ bootstrap replications and BMCMC sampled trees are available upon request. (0.02 MB ZIP) [file ppat.1000130.s009.zip › rooted_MP_ML.nwk]

(((AY651378_Ck/IDN/4/04:0.0021880,DQ492906_Ck/Pekalongan/BPPV4/03:0.0000000,AY651376_Ck/IDN/PA/03:0.0000000)28:0.0010910,DQ320998_Ck/Bantul/BBVet_I/05:0.0000000,DQ492908_Qa/Boyolali/BPPV4/04:0.0000000,(AY651375_Dk/IDN/MS/04:0.0000000,AY651377_Ck/IDN/2A/03:0.0021880)52:0.0010910,((DQ320996_Ck/Yogjakarta/BBVet_IX/04:0.0011270,DQ492910_Qa/Yogjakarta/BBVet_IX/04:0.0000000)76:0.0010920,DQ492909_Ck/Purworejo/BBVW/05:0.0066540,((CY014188_Ck/IDN/CDC25/05:0.0000000,CY014195_Ck/IDN/CDC24/05:0.0000000)99:0.0044390,(CY014214_IDN/CDC184/05:0.0010870,CY014180_IDN/CDC7/05:0.0000000)86:0.0022030,DQ492904_Ck/Magetan/BBVW/05:0.0000000,DQ320999_Ck/Wajo/BBVM/05:0.0000000,DQ492919_Dk/Parepare/BBVM/05:0.0000000,(ISDN136842_IDN/298H/06:0.0010900,(CY014222_IDN/CDC370/06:0.0000000,(CY014421_IDN/CDC624/06:0.0044530,CY014405_IDN/CDC623/06:0.0022100)93:0.0021880,CY014224_IDN/CDC390/06:0.0010890)62:0.0010980,CY014225_IDN/CDC194P/05:0.0021880,CY014173_IDN/5/05:0.0010900)62:0.0010900,DQ492911_Ck/Gunung_Kidal/BBVW/05:0.0010900)87:0.0044130)39:0.0010900,((((DQ320994_Ck/Salatiga/BBVet_I/05:0.0055750,DQ492925_Ck/Simalanggang/BPPVI/05:0.0010920)41:0.0011010,DQ492928_Ck/Deli_Serdang/BPPVI/05:0.0010920,(CY014275_IDN/CDC594/06:0.0000000,CY014283_IDN/CDC595/06:0.0000000,CY014437_IDN/CDC625/06:0.0000000,CY014306_IDN/CDC599/06:0.0000000,CY014299_IDN/CDC597/06:0.0000000,CY014291_IDN/CDC596/06:0.0000000)100:0.0055320,DQ492927_Ck/Dairi/BPPVI/05:0.0021960,DQ492929_Ck/Tarutung/BPPVI/05:0.0000000,DQ492926_Ck/Tebing_Tinggi/BPPVI/05:0.0000000)82:0.0034820,((CY014220_IDN/CDC357/06:0.0011670,(ISDN128028_IDN/6/05:0.0021940,(CY014221_Ct/IDN/CDC1/06:0.0010940,CY014216_IDN/CDC326/06:0.0000000,(CY017665_IDN/CDC835/06:0.0021950,CY014485_IDN/CDC669/06:0.0010940,CY014397_IDN/CDC610/06:0.0000000,CY014546_IDN/CDC759/06:0.0000000,CY017673_IDN/CDC836/06:0.0000000,CY017657_IDN/CDC940/06:0.0010940,CY014532_IDN/CDC739/06:0.0000000)46:0.0010940,CY014219_IDN/CDC329/06:0.0010940)47:0.0010940,((CY019387_IDN/CDC1032/07:0.0033280,CY017691_IDN/CDC887/06:0.0000000,CY019355_IDN/CDC1031/07:0.0021960,CY017641_IDN/CDC938/06:0.0010930)96:0.0033010,CY014314_IDN/CDC523/06:0.0000000)63:0.0010930,CY014226_IDN/CDC287E/05:0.0010940,CY014385_IDN/CDC582/06:0.0000000,CY014514_IDN/CDC644/06:0.0000000,CY014445_IDN/CDC634/06:0.0010930,CY014501_IDN/CDC699/06:0.0033020,CY014215_IDN/CDC292T/05:0.0010930)28:0.0010280)30:0.0010390,(CY019427_IDN/CDC1047/07:0.0000000,CY019411_IDN/CDC1046/07:0.0000000)100:0.0034520)97:0.0080710)34:0.0009220,(DQ492924_Tk/Kedaton/BPPV3/04:0.0000000,DQ492923_Ck/Pangkalpinang/BPPV3/04:0.0021880)89:0.0022010)47:0.0011060,(DQ492914_Qa/Tasikmalaya/BPPV4/04:0.0010920,EF473079_Ck/IDN/7/03:0.0022000)45:0.0010990,DQ492912_Ck/Kulon_Progo/BBVW/05:0.0066630,((DQ492903_Ck/Malang/BBVet_IV/04:0.0000000,DQ492913_Ck/Purwakarta/BBVet_IV/04:0.0000000)100:0.0056220,DQ492922_Ck/Kupang_1_NTT/BPPV6/04:0.0044820)37:0.0010410,DQ492920_Ck/Kupang_2_NTT/BPPV6/04:0.0000000,DQ492905_Ck/Ngawi/BPPV4/04:0.0000000,DQ492907_Ck/Sragen/BPPV4/03:0.0000000,DQ492921_Ck/Kupang_3_NTT/BPPV6/04:0.0000000,DQ492916_Ck/Bangli_Bali/BBPV6_1/04:0.0000000,EF473084_Ck/IDN/11/03:0.0055340,AY651374_Ck/IDN/BL/03:0.0000000,DQ492917_Ck/Jembrana/BPPV6/04:0.0000000,(DQ320997_Ck/Kulon_Progo/BBVet_XII_1/04:0.0000000,DQ492930_Ck/Kulon_Progo/BBVet_XII_2/04:0.0000000)98:0.0044060,DQ492915_Ck/Bangli_Bali/BPPV6_2/04:0.0000000,DQ492918_Ck/Mangarai_NTT/BPPV6/04:0.0000000,DQ320995_Ck/Wonosobo/BPPV4/03:0.0010910,AY651379_Ck/IDN/5/04:0.0010910):0.0005000,AY651407_Out:0.0005910);
